# Supplementary material for: Diindolylmethane Derivatives: New Selective Blockers for T-Type Calcium Channels
Source: Membranes (Basel). 2022 Jul 30;12(8):749. doi: 10.3390/membranes12080749 (PMC9412534; doi:10.3390/membranes12080749)
Supplement: Supplementary file 1 [file membranes-12-00749-s001.zip]

Archive with 1 entries (1 files):
- membranes-1845829-supplementary.pdf
